# Supplementary material for: Oxidative Transformations of 3,4-Dihydroxyphenylacetaldehyde Generate Potential Reactive Intermediates as Causative Agents for Its Neurotoxicity
Source: Int J Mol Sci. 2021 Oct 29;22(21):11751. doi: 10.3390/ijms222111751 (PMC8583873; doi:10.3390/ijms222111751)
Supplement: Supplementary file 1 [file ijms-22-11751-s001.zip]

Archive with 1 entries (1 files):
- ijms-1423422-Supplemental Materials.pdf
